# Supplementary material for: Glassy Powder Derived from Waste Printed Circuit Boards for Methylene Blue Adsorption
Source: Molecules. 2024 Jan 13;29(2):400. doi: 10.3390/molecules29020400 (PMC10821274; doi:10.3390/molecules29020400)
Supplement: Supplementary file 1 [file molecules-29-00400-s001.zip]

Archive with 1 entries (1 files):
- molecules-2805799-supplementary.pdf
